# Supplementary material for: Aquatic Exercise as a Complementary Intervention for Cognitive, Behavioral, Motor, and Functional Outcomes in Attention-Deficit/Hyperactivity Disorder, Autism Spectrum Disorder, and Down Syndrome: A Narrative Review
Source: J Clin Med. 2026 Jul 8;15(14):5334. doi: 10.3390/jcm15145334 (PMC13411913; doi:10.3390/jcm15145334)
Supplement: Supplementary file 1 [file jcm-15-05334-s001.zip]

Archive with 1 entries (1 files):
- jcm-4387970-supplementary.pdf
